# Supplementary material for: Cholesin mRNA Expression in Human Intestinal, Liver, and Adipose Tissues
Source: Nutrients. 2025 Feb 8;17(4):619. doi: 10.3390/nu17040619 (PMC11858417; doi:10.3390/nu17040619)
Supplement: Supplementary file 1 [file nutrients-17-00619-s001.zip]

Archive with 3 entries (2 files):
- Gilliam-Vigh et al_cholesin_supplementary repository.pdf
- __MACOSX/
- __MACOSX/._Gilliam-Vigh et al_cholesin_supplementary repository.docx
